# Supplementary material for: Uncovering protein glycosylation dynamics and heterogeneity using deep quantitative glycoprofiling (DQGlyco)
Source: Nat Struct Mol Biol. 2025 Feb 10;32(6):1111–26. doi: 10.1038/s41594-025-01485-w (PMC12170336; doi:10.1038/s41594-025-01485-w)
Supplement: Supplementary file 4 — Supplementary Data 1: Glycan database, single-shot experiments and optimization of DQGlyco. Supplementary Data 2: PGC-fractionated N-glycosylation data. Supplementary Data 3: Time course of 2FF treatment. Supplementary Data 4: Characterization of surface-exposed glycoforms. Supplementary Data 5: N-glycosylation data from mouse tissue samples. Supplementary Data 6: Characterization of solubility of glycoforms. Supplementary Data 7: Experimental details of gnotobiotic animal experiments, determination of gut bacterial community composition and quantitative mouse brain microbiome-dependent data. Supplementary Data 8: TPP quantification information. Supplementary Data 9: STRINGdb enrichment results for N-glycosylation and O-glycosylation data and InterPro domain enrichment results for N-glycosylation data. [file 41594_2025_1485_MOESM4_ESM.zip › supp_data/Supplementary_Data_1.xlsx]

## Sheet: explanation
Sheet 2

## Sheet: glycan_database
glycan_content

## Sheet: N-glycosylation_mousebrain
Protein.ID

## Sheet: N-glyco_HeLa_scanranges
scan_range
